# Supplementary material for: Sex differences in the neuroinflammatory signaling pathway: effect of miRNAs on fatty acid synthesis in microglia
Source: Biol Sex Differ. 2025 Feb 4;16:9. doi: 10.1186/s13293-025-00686-8 (PMC11792555; doi:10.1186/s13293-025-00686-8)
Supplement: Supplementary file 1 — Supplementary material 1. [file 13293_2025_686_MOESM1_ESM.zip]

Archive with 6 entries (5 files):
- New folder/
- New folder/Additional File 1 Figure Legends.docx
- New folder/Zheng_Additional_File_1_Fig_S1.tiff
- New folder/Zheng_Additional_File_1_Fig_S2.tiff
- New folder/Zheng_Additional_File_1_Fig_S3.tiff
- New folder/Zheng_Additional_File_1_Fig_S4.tiff
